# Supplementary material for: Evolution of the Staphylococcus argenteus ST2250 Clone in Northeastern Thailand Is Linked with the Acquisition of Livestock-Associated Staphylococcal Genes
Source: mBio. 2017 Jul 5;8(4):e00802-17. doi: 10.1128/mBio.00802-17 (PMC5573676; doi:10.1128/mBio.00802-17)
Supplement: TABLE S1 [file mbo003173374st1.csv]

StudyNumber	SampleAccession	Lane	AssemblyAccession	ST	Staphylococcal Species	Supplier.Name	Country	PUBMED.Publication.ID	Year	PVL	mecA	Cefoxitin	Clindamycin	Trimetho.Sulfa	Erythromycin	Fosfomycin	Fusidic.acid	Gentamicin	Levofloxacin	Oxacillin	Penicillin	Tigecycline	Vancomycin
PRJEB9575	ERS746532	17138_2#1	FQPD01000001-FQPD01000034	ST121	Aureus	US_037	Thailand	26806258	2011	P	N	S	S	S	S	S	S	S	S	S	S	S	S
PRJEB9575	ERS746533	17138_2#2	FQDH01000001-FQDH01000030	ST121	Aureus	US_038	Thailand	26806258	2011	P	N	S	S	S	S	S	S	S	S	S	R	S	S
PRJEB9575	ERS746534	17138_2#3	FQDQ01000001-FQDQ01000040	ST121	Aureus	US_040	Thailand	26806258	2011	N	N	S	S	S	S	S	S	S	S	S	R	S	S
PRJEB9575	ERS746535	17138_2#4	FQDX01000001-FQDX01000034	ST121	Aureus	US_042	Thailand	26806258	2011	P	N	S	S	I	S	S	S	S	S	S	R	S	S
PRJEB9575	ERS746536	17138_2#5	FQEI01000001-FQEI01000016	ST2970	Aureus	US_043	Thailand	26806258	2011	N	N	S	S	S	S	S	S	S	S	S	R	S	S
PRJEB9575	ERS746537	17138_2#6	FQES01000001-FQES01000029	ST121	Aureus	US_047	Thailand	26806258	2012	P	N	S	S	S	S	S	S	S	S	S	R	S	S
PRJEB9575	ERS746538	17138_2#7	FQFA01000001-FQFA01000030	ST121	Aureus	US_049	Thailand	26806258	2012	P	N	S	S	S	S	S	S	S	S	S	R	S	S
PRJEB9575	ERS746539	17138_2#8	FQFJ01000001-FQFJ01000032	ST121	Aureus	US_050	Thailand	26806258	2012	P	N	S	S	S	S	S	S	S	S	S	R	S	S
PRJEB9575	ERS746540	17138_2#9	FQFS01000001-FQFS01000048	ST121	Aureus	US_052	Thailand	26806258	2012	P	N	S	S	S	R	S	S	S	S	S	R	S	S
PRJEB9575	ERS746541	17138_2#10	FQPC01000001-FQPC01000025	ST1292	Aureus	US_053	Thailand	26806258	2012	N	N	S	S	S	S	S	S	S	S	S	R	S	S
PRJEB9575	ERS746542	17138_2#11	FQDA01000001-FQDA01000017	ST7	Aureus	US_054	Thailand	26806258	2012	N	N	S	S	S	S	S	S	S	S	S	R	S	S
PRJEB9575	ERS746543	17138_2#12	FQDB01000001-FQDB01000029	ST1156	Aureus	US_057	Thailand	26806258	2012	N	N	S	S	S	S	S	S	S	S	S	R	S	S
PRJEB9575	ERS746544	17138_2#13	FQPE01000001-FQPE01000018	ST88	Aureus	US_058	Thailand	26806258	2012	N	N	S	S	S	S	S	S	S	S	S	S	S	S
PRJEB9575	ERS746545	17138_2#14	FQDD01000001-FQDD01000031	ST121	Aureus	US_060	Thailand	26806258	2012	P	N	S	S	S	S	S	S	S	S	S	R	S	S
PRJEB9575	ERS746546	17138_2#15	FQDC01000001-FQDC01000013	ST188	Aureus	US_062	Thailand	26806258	2012	N	N	S	S	S	S	S	S	S	S	S	R	S	S
PRJEB9575	ERS746547	17138_2#16	FQDE01000001-FQDE01000031	ST121	Aureus	US_063	Thailand	26806258	2012	P	N	S	S	S	S	S	S	S	S	S	R	S	S
PRJEB9575	ERS746548	17138_2#17	FQDF01000001-FQDF01000037	ST121	Aureus	US_065	Thailand	26806258	2012	P	N	S	S	S	S	S	S	S	S	S	R	S	S
PRJEB9575	ERS746549	17138_2#18	FQDG01000001-FQDG01000032	ST121	Aureus	US_066	Thailand	26806258	2012	P	N	S	S	S	S	S	S	S	S	S	R	S	S
PRJEB9575	ERS746551	17138_2#20	FQDI01000001-FQDI01000032	ST121	Aureus	US_069	Thailand	26806258	2012	P	N	S	S	S	S	S	S	S	S	S	R	S	S
PRJEB9575	ERS746552	17138_2#21	FQDJ01000001-FQDJ01000032	ST121	Aureus	US_070	Thailand	26806258	2012	P	N	S	S	S	S	S	S	S	S	S	R	S	S
PRJEB9575	ERS746553	17138_2#22	FQDK01000001-FQDK01000019	ST2967	Aureus	US_071	Thailand	26806258	2012	N	N	S	S	S	S	S	S	S	S	S	R	S	S
PRJEB9575	ERS746554	17138_2#23	FQDL01000001-FQDL01000036	ST121	Aureus	US_072	Thailand	26806258	2012	P	N	S	S	S	S	S	S	S	S	S	R	S	S
PRJEB9575	ERS746555	17138_2#24	FQDM01000001-FQDM01000022	ST1215	Aureus	US_074	Thailand	26806258	2012	P	N	S	S	S	S	S	S	S	S	S	R	S	S
PRJEB9575	ERS746556	17138_2#25	FQDN01000001-FQDN01000018	ST7	Aureus	US_075	Thailand	26806258	2012	N	N	S	S	S	S	S	S	S	S	S	R	S	S
PRJEB9575	ERS746557	17138_2#26	FQPM01000001-FQPM01000032	ST121	Aureus	US_077	Thailand	26806258	2012	P	N	S	S	S	S	S	S	S	S	S	R	S	S
PRJEB9575	ERS746558	17138_2#27	FQDO01000001-FQDO01000011	ST1153	Aureus	US_078	Thailand	26806258	2012	P	N	S	S	S	S	S	S	S	S	S	R	S	S
PRJEB9575	ERS746559	17138_2#28	FQPI01000001-FQPI01000011	ST1	Aureus	US_080	Thailand	26806258	2012	N	N	S	S	S	S	S	S	S	S	S	R	S	S
PRJEB9575	ERS746560	17138_2#29	FQDP01000001-FQDP01000019	ST1	Aureus	US_082	Thailand	26806258	2012	P	N	S	S	S	S	S	S	S	S	S	R	S	S
PRJEB9575	ERS746561	17138_2#30	FQDR01000001-FQDR01000033	ST121	Aureus	US_084	Thailand	26806258	2012	P	N	S	S	R	S	S	S	S	S	S	R	S	S
PRJEB9575	ERS746562	17138_2#31	FQDS01000001-FQDS01000023	ST5	Aureus	US_086	Thailand	26806258	2012	N	N	S	S	S	S	S	S	S	S	S	R	S	S
PRJEB9575	ERS746563	17138_2#32	FQPH01000001-FQPH01000032	ST121	Aureus	US_089	Thailand	26806258	2012	P	N	S	S	S	S	S	S	S	S	S	R	S	S
PRJEB9575	ERS746564	17138_2#33	FQDT01000001-FQDT01000031	ST121	Aureus	US_092	Thailand	26806258	2012	P	N	S	S	S	S	S	S	S	S	S	R	S	S
PRJEB9575	ERS746565	17138_2#34	FQPJ01000001-FQPJ01000019	ST88	Aureus	US_093	Thailand	26806258	2012	P	N	S	S	S	S	S	S	S	S	S	R	S	S
PRJEB9575	ERS746566	17138_2#35	FQPL01000001-FQPL01000030	ST121	Aureus	US_094	Thailand	26806258	2012	P	N	S	S	S	S	S	S	S	S	S	R	S	S
PRJEB9575	ERS746567	17138_2#36	FQDU01000001-FQDU01000017	ST5	Aureus	US_095	Thailand	26806258	2012	N	N	S	S	S	S	S	S	S	S	S	R	S	S
PRJEB9575	ERS746568	17138_2#37	FQDV01000001-FQDV01000030	ST121	Aureus	US_096	Thailand	26806258	2012	P	N	S	S	S	S	S	S	S	S	S	R	S	S
PRJEB9575	ERS746569	17138_2#38	FQDY01000001-FQDY01000030	ST121	Aureus	US_097	Thailand	26806258	2012	P	N	S	S	S	S	S	S	S	S	S	R	S	S
PRJEB9575	ERS746571	17138_2#40	FQDZ01000001-FQDZ01000030	ST121	Aureus	US_099	Thailand	26806258	2012	P	N	S	S	S	S	S	S	S	S	S	R	S	S
PRJEB9575	ERS746572	17138_2#41	FQEA01000001-FQEA01000018	ST5	Aureus	US_100	Thailand	26806258	2012	N	N	S	S	S	S	S	S	S	S	S	R	S	S
PRJEB9575	ERS746573	17138_2#42	FQEB01000001-FQEB01000029	ST121	Aureus	US_102	Thailand	26806258	2012	P	N	S	S	S	S	S	S	S	S	S	R	S	S
PRJEB9575	ERS746574	17138_2#43	FQPN01000001-FQPN01000017	ST5	Aureus	US_103	Thailand	26806258	2012	N	N	S	S	S	S	S	S	S	S	S	R	S	S
PRJEB9575	ERS746575	17138_2#44	FQED01000001-FQED01000021	ST508	Aureus	US_046	Thailand	26806258	2012	N	N	S	R	S	R	S	S	S	S	S	R	S	S
PRJEB9575	ERS746576	17138_2#45	FQEC01000001-FQEC01000017	ST6	Aureus	US_104	Thailand	26806258	2012	N	N	S	S	S	S	S	S	S	S	S	R	S	S
PRJEB9575	ERS746577	17138_2#46	FQEE01000001-FQEE01000039	ST121	Aureus	US_107	Thailand	26806258	2012	P	N	S	S	S	S	S	S	S	S	S	R	S	S
PRJEB9575	ERS746578	17138_2#47	FQEF01000001-FQEF01000037	ST2966	Aureus	US_109	Thailand	26806258	2012	N	N	S	S	S	S	S	S	S	S	S	R	S	S
PRJEB9575	ERS746579	17138_2#48	FQEG01000001-FQEG01000019	ST6	Aureus	US_110	Thailand	26806258	2012	N	N	S	S	S	S	S	S	S	S	S	R	S	S
PRJEB9575	ERS746580	17138_2#49	FQEH01000001-FQEH01000015	ST7	Aureus	US_111	Thailand	26806258	2012	N	N	S	R	S	R	S	S	S	S	S	R	S	S
PRJEB9575	ERS746581	17138_2#50	FQEJ01000001-FQEJ01000037	ST121	Aureus	US_112	Thailand	26806258	2012	P	N	S	S	S	S	S	S	S	S	S	R	S	S
PRJEB9575	ERS746582	17138_2#51	FQEM01000001-FQEM01000035	ST121	Aureus	US_113	Thailand	26806258	2012	P	N	S	S	S	S	S	S	S	S	S	R	S	S
PRJEB9575	ERS746583	17138_2#52	FQEK01000001-FQEK01000028	ST121	Aureus	US_114	Thailand	26806258	2013	P	N	S	S	S	S	S	S	S	S	S	R	S	S
PRJEB9575	ERS746584	17138_2#53	FQEL01000001-FQEL01000016	ST2885	Aureus	US_115	Thailand	26806258	2013	N	N	S	S	S	S	S	S	S	S	S	S	S	S
PRJEB9575	ERS746585	17138_2#54	FQEN01000001-FQEN01000023	ST88	Aureus	US_116	Thailand	26806258	2013	P	N	S	S	S	S	S	S	S	S	S	R	S	S
PRJEB9575	ERS746586	17138_2#55	FQEO01000001-FQEO01000018	ST97	Aureus	US_117	Thailand	26806258	2013	N	N	S	I	S	I	S	S	S	S	S	R	S	S
PRJEB9575	ERS746587	17138_2#56	FQPK01000001-FQPK01000018	ST97	Aureus	US_118	Thailand	26806258	2013	N	N	S	S	S	S	S	S	S	S	S	R	S	S
PRJEB9575	ERS746588	17138_2#57	FQEQ01000001-FQEQ01000033	ST121	Aureus	US_120	Thailand	26806258	2013	P	N	S	S	S	S	S	S	S	S	S	R	S	S
PRJEB9575	ERS746589	17138_2#58	FQEP01000001-FQEP01000032	ST121	Aureus	US_122	Thailand	26806258	2013	P	N	S	S	S	S	S	S	S	S	S	R	S	S
PRJEB9575	ERS746590	17138_2#59	FQER01000001-FQER01000017	ST6	Aureus	US_123	Thailand	26806258	2013	N	N	S	S	S	S	S	S	S	S	S	S	S	S
PRJEB9575	ERS746591	17138_2#60	FQPO01000001-FQPO01000024	ST121	Aureus	US_124	Thailand	26806258	2013	P	N	S	S	S	S	S	S	S	S	S	R	S	S
PRJEB9575	ERS746592	17138_2#61	FQET01000001-FQET01000029	ST121	Aureus	US_125	Thailand	26806258	2013	P	N	S	S	S	S	S	S	S	S	S	R	S	S
PRJEB9575	ERS746593	17138_2#62	FQEU01000001-FQEU01000020	ST15	Aureus	US_126	Thailand	26806258	2013	N	N	S	S	S	S	S	S	S	S	S	R	S	S
PRJEB9575	ERS746594	17138_2#63	FQEX01000001-FQEX01000032	ST121	Aureus	US_127	Thailand	26806258	2013	P	N	S	S	S	S	S	S	S	S	S	R	S	S
PRJEB9575	ERS746595	17138_2#64	FQEZ01000001-FQEZ01000020	ST97	Aureus	US_128	Thailand	26806258	2013	N	N	S	S	S	S	S	S	S	S	S	R	S	S
PRJEB9575	ERS746596	17138_2#65	FQEV01000001-FQEV01000024	ST15	Aureus	US_129	Thailand	26806258	2013	N	N	S	S	S	S	S	S	S	S	S	R	S	S
PRJEB9575	ERS746597	17138_2#66	FQEW01000001-FQEW01000014	ST188	Aureus	US_131	Thailand	26806258	2013	N	N	S	S	S	S	S	S	S	S	S	R	S	S
PRJEB9575	ERS746598	17138_2#67	FQPP01000001-FQPP01000031	ST121	Aureus	US_133	Thailand	26806258	2013	P	N	S	S	S	S	S	S	S	S	S	R	S	S
PRJEB9575	ERS746599	17138_2#68	FQEY01000001-FQEY01000019	ST2885	Aureus	US_135	Thailand	26806258	2013	N	N	S	S	S	S	S	S	S	S	S	R	S	S
PRJEB9575	ERS746600	17138_2#69	FQPS01000001-FQPS01000032	ST121	Aureus	US_136	Thailand	26806258	2013	P	N	S	S	S	S	S	S	S	S	S	R	S	S
PRJEB9575	ERS746601	17138_2#70	FQFB01000001-FQFB01000027	ST1156	Aureus	US_137	Thailand	26806258	2013	N	N	S	S	S	S	S	S	S	S	S	R	S	S
PRJEB9575	ERS746602	17138_2#71	FQFC01000001-FQFC01000020	ST508	Aureus	US_138	Thailand	26806258	2013	N	N	S	S	S	S	S	S	S	S	S	R	S	S
PRJEB9575	ERS746603	17138_2#72	FQFD01000001-FQFD01000032	ST121	Aureus	US_141	Thailand	26806258	2013	P	N	S	S	S	S	S	S	S	S	S	R	S	S
PRJEB9575	ERS746604	17138_2#73	FQFE01000001-FQFE01000021	ST15	Aureus	US_142	Thailand	26806258	2013	N	N	S	S	S	S	S	S	S	S	S	R	S	S
PRJEB9575	ERS746605	17138_2#74	FQFF01000001-FQFF01000032	ST121	Aureus	US_143	Thailand	26806258	2013	P	N	S	S	S	S	S	S	S	S	S	R	S	S
PRJEB9575	ERS746606	17138_2#75	FQFG01000001-FQFG01000036	ST121	Aureus	US_144	Thailand	26806258	2013	P	N	S	S	S	S	S	S	S	S	S	R	S	S
PRJEB9575	ERS746607	17138_2#76	FQFH01000001-FQFH01000032	ST121	Aureus	US_145	Thailand	26806258	2013	P	N	S	S	S	S	S	S	S	S	S	R	S	S
PRJEB9575	ERS746608	17138_2#77	FQFI01000001-FQFI01000015	ST97	Aureus	US_146	Thailand	26806258	2013	N	N	S	S	S	S	S	S	S	S	S	R	S	S
PRJEB9575	ERS746609	17138_2#78	FQFK01000001-FQFK01000028	ST121	Aureus	US_150	Thailand	26806258	2013	P	N	S	S	S	S	S	S	S	S	S	S	S	S
PRJEB9575	ERS746610	17138_2#79	FQPR01000001-FQPR01000030	ST121	Aureus	US_151	Thailand	26806258	2013	P	N	S	S	S	S	S	S	S	S	S	R	S	S
PRJEB9575	ERS746611	17138_2#80	FQFL01000001-FQFL01000033	ST121	Aureus	US_152	Thailand	26806258	2013	P	N	S	S	S	S	S	S	S	S	S	R	S	S
PRJEB9575	ERS746612	17138_2#81	FQFM01000001-FQFM01000031	ST121	Aureus	US_154	Thailand	26806258	2013	P	N	S	S	S	S	S	S	S	S	S	R	S	S
PRJEB9575	ERS746613	17138_2#82	FQFP01000001-FQFP01000023	ST1156	Aureus	US_155	Thailand	26806258	2013	N	N	S	S	S	S	S	S	S	S	S	S	S	S
PRJEB9575	ERS746614	17138_2#83	FQPQ01000001-FQPQ01000031	ST121	Aureus	US_159	Thailand	26806258	2013	P	N	S	R	S	R	S	S	S	S	S	R	S	S
PRJEB9575	ERS746615	17138_2#84	FQFO01000001-FQFO01000034	ST121	Aureus	US_161	Thailand	26806258	2013	P	N	S	S	S	S	S	S	S	S	S	R	S	S
PRJEB9575	ERS746616	17138_2#85	FQFN01000001-FQFN01000016	ST7	Aureus	US_162	Thailand	26806258	2013	N	N	S	R	S	R	S	S	S	S	S	R	S	S
PRJEB9575	ERS746617	17138_2#86	FQFQ01000001-FQFQ01000014	ST88	Aureus	US_163	Thailand	26806258	2013	N	N	S	S	S	S	S	S	S	S	S	R	S	S
PRJEB9575	ERS746618	17138_2#87	FQFR01000001-FQFR01000013	ST7	Aureus	US_164	Thailand	26806258	2013	N	N	S	S	S	S	S	S	S	S	S	R	S	S
PRJEB9575	ERS746385	17175_1#28	FQFT01000001-FQFT01000031	ST121	Aureus	DS_001	Thailand	26806258	2011	P	N	S	S	S	S	S	S	S	S	S	R	S	S
PRJEB9575	ERS746386	17175_1#29	FQPT01000001-FQPT01000017	ST97	Aureus	DS_002	Thailand	26806258	2011	N	N	S	S	S	S	S	S	S	S	S	R	S	S
PRJEB9575	ERS746387	17175_1#30	FQFU01000001-FQFU01000035	ST121	Aureus	DS_004	Thailand	26806258	2011	P	N	S	S	S	S	S	S	S	S	S	R	S	S
PRJEB9575	ERS746388	17175_1#31	FQFV01000001-FQFV01000019	ST88	Aureus	DS_005	Thailand	26806258	2011	N	N	S	S	S	S	S	S	S	S	S	S	S	S
PRJEB9575	ERS746389	17175_1#32	FQTF01000001-FQTF01000009	ST1	Aureus	DS_007	Thailand	26806258	2011	N	N	S	S	S	S	S	S	S	S	S	R	S	S
PRJEB9575	ERS746390	17175_1#33	FQFW01000001-FQFW01000047	ST239	Aureus	DS_009	Thailand	26806258	2011	N	P	R	R	R	R	S	S	R	R	R	R	S	S
PRJEB9575	ERS746391	17175_1#34	FQFX01000001-FQFX01000032	ST121	Aureus	DS_010	Thailand	26806258	2011	P	N	S	S	R	S	S	S	S	S	S	R	S	S
PRJEB9575	ERS746392	17175_1#35	FQFY01000001-FQFY01000020	ST12	Aureus	DS_011	Thailand	26806258	2011	N	N	S	S	S	S	S	S	S	S	S	R	S	S
PRJEB9575	ERS746393	17175_1#36	FQFZ01000001-FQFZ01000035	ST121	Aureus	DS_012	Thailand	26806258	2011	P	N	S	S	R	S	S	S	S	S	S	R	S	S
PRJEB9575	ERS746394	17175_1#37	FQGB01000001-FQGB01000030	ST121	Aureus	DS_013	Thailand	26806258	2011	P	N	S	S	S	S	S	S	S	S	S	R	S	S
PRJEB9575	ERS746395	17175_1#38	FQPU01000001-FQPU01000037	ST239	Aureus	DS_014	Thailand	26806258	2011	N	P	R	R	R	R	S	S	S	R	R	R	S	S
PRJEB9575	ERS746396	17175_1#39	FQGA01000001-FQGA01000014	ST88	Aureus	DS_015	Thailand	26806258	2011	P	N	S	S	S	S	S	S	S	S	S	R	S	S
PRJEB9575	ERS746397	17175_1#40	FQGE01000001-FQGE01000039	ST121	Aureus	DS_016	Thailand	26806258	2011	P	N	S	S	R	S	S	S	S	S	S	R	S	S
PRJEB9575	ERS746398	17175_1#41	FQGC01000001-FQGC01000037	ST121	Aureus	DS_017	Thailand	26806258	2011	P	N	S	S	S	S	S	S	S	S	S	R	S	S
PRJEB9575	ERS746399	17175_1#42	FQGD01000001-FQGD01000020	ST1	Aureus	DS_018	Thailand	26806258	2011	P	N	S	S	S	S	S	S	S	S	S	R	S	S
PRJEB9575	ERS746400	17175_1#43	FQGG01000001-FQGG01000030	ST121	Aureus	DS_019	Thailand	26806258	2011	P	N	S	S	S	S	S	S	S	S	S	R	S	S
PRJEB9575	ERS746401	17175_1#44	FQPW01000001-FQPW01000018	ST1215	Aureus	DS_020	Thailand	26806258	2011	P	N	S	S	S	S	S	S	S	S	S	R	S	S
PRJEB9575	ERS746402	17175_1#45	FQGF01000001-FQGF01000029	ST121	Aureus	DS_022	Thailand	26806258	2011	P	N	S	S	R	S	S	S	S	S	S	R	S	S
PRJEB9575	ERS746403	17175_1#46	FQPX01000001-FQPX01000024	ST2971	Aureus	DS_023	Thailand	26806258	2011	N	N	S	S	S	S	S	S	S	S	S	R	S	S
PRJEB9575	ERS746404	17175_1#47	FQGH01000001-FQGH01000015	ST6	Aureus	DS_026	Thailand	26806258	2011	N	N	S	R	S	R	S	S	S	S	S	R	S	S
PRJEB9575	ERS746405	17175_1#48	FQGK01000001-FQGK01000017	ST15	Aureus	DS_030	Thailand	26806258	2012	N	N	S	S	S	S	S	S	S	S	S	R	S	S
PRJEB9575	ERS746406	17175_1#49	FQGI01000001-FQGI01000027	ST121	Aureus	DS_031	Thailand	26806258	2012	P	N	S	S	S	S	S	S	S	S	S	R	S	S
PRJEB9575	ERS746407	17175_1#50	FQGJ01000001-FQGJ01000033	ST121	Aureus	DS_034	Thailand	26806258	2012	P	N	S	S	R	S	S	S	S	S	S	R	S	S
PRJEB9575	ERS746408	17175_1#51	FQGM01000001-FQGM01000014	ST101	Aureus	DS_036	Thailand	26806258	2012	N	N	S	S	S	S	S	S	S	S	S	R	S	S
PRJEB9575	ERS746409	17175_1#52	FQGL01000001-FQGL01000018	ST97	Aureus	DS_037	Thailand	26806258	2012	N	N	S	S	S	S	S	S	S	S	S	R	S	S
PRJEB9575	ERS746410	17175_1#53	FQGO01000001-FQGO01000042	ST121	Aureus	DS_038	Thailand	26806258	2012	P	N	S	S	S	S	S	S	S	S	S	R	S	S
PRJEB9575	ERS746411	17175_1#54	FQGN01000001-FQGN01000035	ST121	Aureus	DS_040	Thailand	26806258	2012	P	N	S	S	S	S	S	S	S	S	S	R	S	S
PRJEB9575	ERS746412	17175_1#55	FQTE01000001-FQTE01000009	ST1	Aureus	DS_042	Thailand	26806258	2012	N	N	S	S	S	S	S	S	S	S	S	R	S	S
PRJEB9575	ERS746413	17175_1#56	FQGP01000001-FQGP01000028	ST121	Aureus	DS_043	Thailand	26806258	2012	P	N	S	S	S	S	S	S	S	S	S	R	S	S
PRJEB9575	ERS746414	17175_1#57	FQGQ01000001-FQGQ01000032	ST121	Aureus	DS_045	Thailand	26806258	2012	P	N	S	S	S	S	S	S	S	S	S	R	S	S
PRJEB9575	ERS746415	17175_1#58	FQPV01000001-FQPV01000032	ST121	Aureus	DS_046	Thailand	26806258	2012	P	N	S	S	S	S	S	S	S	S	S	R	S	S
PRJEB9575	ERS746416	17175_1#59	FQGR01000001-FQGR01000036	ST121	Aureus	DS_047	Thailand	26806258	2012	P	N	S	S	R	S	S	S	S	S	S	R	S	S
PRJEB9575	ERS746417	17175_1#60	FQGS01000001-FQGS01000014	ST101	Aureus	DS_050	Thailand	26806258	2012	N	N	S	S	S	S	S	S	S	S	S	R	S	S
PRJEB9575	ERS746418	17175_1#61	FQGT01000001-FQGT01000012	ST1153	Aureus	DS_051	Thailand	26806258	2012	N	N	S	S	S	S	S	S	S	S	S	R	S	S
PRJEB9575	ERS746419	17175_1#62	FQPY01000001-FQPY01000030	ST121	Aureus	DS_052	Thailand	26806258	2012	P	N	S	S	R	S	S	S	S	S	S	R	S	S
PRJEB9575	ERS746420	17175_1#63	FQGU01000001-FQGU01000015	ST97	Aureus	DS_053	Thailand	26806258	2012	N	N	S	S	S	S	S	S	S	S	S	S	S	S
PRJEB9575	ERS746421	17175_1#64	FQGV01000001-FQGV01000064	ST121	Aureus	DS_056	Thailand	26806258	2012	P	N	S	S	S	S	S	S	S	S	S	R	S	S
PRJEB9575	ERS746422	17175_1#65	FQGW01000001-FQGW01000032	ST121	Aureus	DS_057	Thailand	26806258	2012	P	N	S	S	S	S	S	S	S	S	S	R	S	S
PRJEB9575	ERS746423	17175_1#66	FQGX01000001-FQGX01000017	ST101	Aureus	DS_058	Thailand	26806258	2012	N	N	S	S	S	S	S	S	S	S	S	R	S	S
PRJEB9575	ERS746424	17175_1#67	FQPZ01000001-FQPZ01000021	ST1215	Aureus	DS_060	Thailand	26806258	2013	P	N	S	S	S	S	S	S	S	S	S	R	S	S
PRJEB9575	ERS746425	17175_1#68	FQGY01000001-FQGY01000031	ST121	Aureus	DS_065	Thailand	26806258	2013	P	N	S	S	R	S	S	S	S	S	S	R	S	S
PRJEB9575	ERS746426	17175_1#69	FQQB01000001-FQQB01000012	ST188	Aureus	DS_066	Thailand	26806258	2013	N	N	S	S	S	S	S	S	S	S	S	R	S	S
PRJEB9575	ERS746427	17175_1#70	FQGZ01000001-FQGZ01000031	ST121	Aureus	DS_067	Thailand	26806258	2013	P	N	S	R	S	R	S	S	S	S	S	R	S	S
PRJEB9575	ERS746428	17175_1#71	FQHA01000001-FQHA01000028	ST121	Aureus	DS_068	Thailand	26806258	2013	P	N	S	S	S	S	S	S	S	S	S	R	S	S
PRJEB9575	ERS746429	17175_1#72	FQQA01000001-FQQA01000031	ST121	Aureus	DS_073	Thailand	26806258	2013	P	N	S	S	R	S	S	S	S	S	S	R	S	S
PRJEB9575	ERS746430	17175_1#73	FQHB01000001-FQHB01000024	ST15	Aureus	DS_074	Thailand	26806258	2013	N	N	S	S	S	S	S	S	S	S	S	R	S	S
PRJEB9575	ERS746431	17175_1#74	FQHC01000001-FQHC01000020	ST1179	Aureus	DS_075	Thailand	26806258	2013	N	N	S	S	S	S	S	S	S	S	S	R	S	S
PRJEB9575	ERS746432	17175_1#75	FQHE01000001-FQHE01000013	ST1155	Aureus	DS_076	Thailand	26806258	2013	N	N	S	S	S	S	S	S	S	S	S	R	S	S
PRJEB9575	ERS746433	17175_1#76	FQHD01000001-FQHD01000020	ST15	Aureus	DS_077	Thailand	26806258	2013	N	N	S	S	S	S	S	S	S	S	S	R	S	S
PRJEB9575	ERS746434	17175_1#77	FQHI01000001-FQHI01000014	ST188	Aureus	DS_078	Thailand	26806258	2013	N	N	S	S	S	S	S	S	S	S	S	R	S	S
PRJEB9575	ERS746435	17175_1#78	FQHH01000001-FQHH01000012	ST1155	Aureus	DS_080	Thailand	26806258	2013	N	N	S	R	S	R	S	S	S	S	S	R	S	S
PRJEB9575	ERS746436	17175_1#79	FQHG01000001-FQHG01000023	ST1156	Aureus	DS_081	Thailand	26806258	2013	N	N	S	S	S	S	S	S	S	S	S	R	S	S
PRJEB9575	ERS746437	17175_1#80	FQHF01000001-FQHF01000022	ST15	Aureus	DS_082	Thailand	26806258	2013	N	N	S	S	S	S	S	S	S	S	S	R	S	S
PRJEB9575	ERS746438	17175_1#81	FQHJ01000001-FQHJ01000024	ST1	Aureus	DS_087	Thailand	26806258	2013	P	N	S	S	S	S	S	S	S	S	S	R	S	S
PRJEB9575	ERS746439	17175_1#82	FQHK01000001-FQHK01000022	ST12	Aureus	DS_088	Thailand	26806258	2013	N	N	S	S	S	S	S	S	S	S	S	S	S	S
PRJEB9575	ERS746440	17175_1#83	FQQD01000001-FQQD01000029	ST121	Aureus	DS_091	Thailand	26806258	2013	P	N	S	S	R	S	S	S	S	S	S	R	S	S
PRJEB9575	ERS746441	17175_1#84	FQHL01000001-FQHL01000019	ST6	Aureus	DS_094	Thailand	26806258	2013	N	N	S	S	S	S	S	S	S	S	S	S	S	S
PRJEB9575	ERS746442	17175_1#85	FQHM01000001-FQHM01000018	ST6	Aureus	DS_095	Thailand	26806258	2013	P	N	S	S	R	S	S	S	S	S	S	R	S	S
PRJEB9575	ERS746443	17175_1#86	FQHN01000001-FQHN01000020	ST15	Aureus	DS_098	Thailand	26806258	2013	N	N	S	S	S	S	S	S	S	S	S	R	S	S
PRJEB9575	ERS746444	17175_1#87	FQQE01000001-FQQE01000025	ST88	Aureus	DS_099	Thailand	26806258	2013	P	N	S	S	S	S	S	S	S	S	S	R	S	S
PRJEB9575	ERS746445	17175_2#1	FQHO01000001-FQHO01000030	ST12	Aureus	DS_100	Thailand	26806258	2013	N	N	S	S	S	S	S	S	S	S	S	R	S	S
PRJEB9575	ERS746446	17175_2#2	FQHV01000001-FQHV01000031	ST121	Aureus	DS_103	Thailand	26806258	2013	P	N	S	R	S	R	S	S	S	S	S	R	S	S
PRJEB9575	ERS746447	17175_2#3	FQIA01000001-FQIA01000031	ST121	Aureus	DS_106	Thailand	26806258	2013	P	N	S	S	S	S	S	S	S	S	S	R	S	S
PRJEB9575	ERS746448	17175_2#4	FQIJ01000001-FQIJ01000017	ST6	Aureus	DS_108	Thailand	26806258	2013	N	N	S	S	S	S	S	S	S	S	S	R	S	S
PRJEB9575	ERS746449	17175_2#5	FQQQ01000001-FQQQ01000013	ST1236	Aureus	DS_110	Thailand	26806258	2013	N	N	S	S	S	S	S	S	S	S	S	R	S	S
PRJEB9575	ERS746450	17175_2#6	FQJB01000001-FQJB01000018	ST97	Aureus	DS_111	Thailand	26806258	2013	N	N	S	S	S	S	S	S	S	S	S	R	S	S
PRJEB9575	ERS746451	17175_2#7	FQJL01000001-FQJL01000029	ST121	Aureus	DS_112	Thailand	26806258	2013	P	N	S	S	R	S	S	S	S	S	S	R	S	S
PRJEB9575	ERS746452	17175_2#8	FQJS01000001-FQJS01000012	ST1	Aureus	DS_113	Thailand	26806258	2013	N	N	S	R	S	R	S	S	S	S	S	R	S	S
PRJEB9575	ERS746453	17175_2#9	FQKA01000001-FQKA01000033	ST291	Aureus	KS_001	Thailand	26806258	2011	N	N	S	S	S	S	S	S	S	S	S	R	S	S
PRJEB9575	ERS746454	17175_2#10	FQQC01000001-FQQC01000030	ST121	Aureus	KS_002	Thailand	26806258	2011	P	N	S	S	R	S	S	S	S	S	S	R	S	S
PRJEB9575	ERS746455	17175_2#11	FQQF01000001-FQQF01000033	ST121	Aureus	KS_003	Thailand	26806258	2011	P	N	S	S	R	S	S	S	S	S	S	R	S	S
PRJEB9575	ERS746456	17175_2#12	FQQG01000001-FQQG01000023	ST779	Aureus	KS_008	Thailand	26806258	2011	N	N	S	S	S	S	S	S	S	S	S	R	S	S
PRJEB9575	ERS746457	17175_2#13	FQHP01000001-FQHP01000032	ST2969	Aureus	KS_009	Thailand	26806258	2011	P	N	S	S	S	S	S	S	S	S	S	R	S	S
PRJEB9575	ERS746458	17175_2#14	FQHQ01000001-FQHQ01000029	ST121	Aureus	KS_010	Thailand	26806258	2011	P	N	S	S	S	S	S	S	S	S	S	R	S	S
PRJEB9575	ERS746459	17175_2#15	FQHR01000001-FQHR01000035	ST121	Aureus	KS_011	Thailand	26806258	2012	P	N	S	S	S	S	S	S	S	S	S	R	S	S
PRJEB9575	ERS746460	17175_2#16	FQQH01000001-FQQH01000020	ST6	Aureus	KS_012	Thailand	26806258	2012	N	N	S	S	S	S	S	S	S	S	S	R	S	S
PRJEB9575	ERS746461	17175_2#17	FQHS01000001-FQHS01000022	ST6	Aureus	KS_013	Thailand	26806258	2012	N	N	S	S	S	S	S	S	S	S	S	R	S	S
PRJEB9575	ERS746462	17175_2#18	FQHT01000001-FQHT01000011	ST1153	Aureus	KS_014	Thailand	26806258	2012	P	N	S	S	S	S	S	S	S	S	S	R	S	S
PRJEB9575	ERS746463	17175_2#19	FQHU01000001-FQHU01000035	ST121	Aureus	KS_015	Thailand	26806258	2012	P	N	S	S	S	S	S	S	S	S	S	R	S	S
PRJEB9575	ERS746464	17175_2#20	FQQI01000001-FQQI01000021	ST97	Aureus	KS_016	Thailand	26806258	2012	N	N	S	S	S	S	S	S	S	S	S	R	S	S
PRJEB9575	ERS746465	17175_2#21	FQQJ01000001-FQQJ01000019	ST1217	Aureus	KS_017	Thailand	26806258	2012	N	N	S	S	S	S	S	S	S	S	S	R	S	S
PRJEB9575	ERS746466	17175_2#22	FQQK01000001-FQQK01000030	ST121	Aureus	KS_018	Thailand	26806258	2012	P	N	S	S	S	S	S	S	S	S	S	R	S	S
PRJEB9575	ERS746467	17175_2#23	FQQL01000001-FQQL01000021	ST88	Aureus	KS_019	Thailand	26806258	2012	P	N	S	S	S	S	S	S	S	S	S	R	S	S
PRJEB9575	ERS746468	17175_2#24	FQHW01000001-FQHW01000016	ST72	Aureus	KS_021	Thailand	26806258	2012	N	N	S	S	S	S	S	S	S	S	S	R	S	S
PRJEB9575	ERS746469	17175_2#25	FQQM01000001-FQQM01000018	ST1217	Aureus	KS_024	Thailand	26806258	2012	N	N	S	S	S	S	S	S	S	S	S	R	S	S
PRJEB9575	ERS746470	17175_2#26	FQNE01000001-FQNE01000009	ST2968	Aureus	KS_025	Thailand	26806258	2012	P	N	S	S	S	S	S	S	S	S	S	R	S	S
PRJEB9575	ERS746471	17175_2#27	FQHX01000001-FQHX01000028	ST121	Aureus	KS_026	Thailand	26806258	2012	P	N	S	S	S	S	S	S	S	S	S	R	S	S
PRJEB9575	ERS746472	17175_2#28	FQHY01000001-FQHY01000024	ST1292	Aureus	KS_027	Thailand	26806258	2012	N	N	S	S	S	S	S	S	S	S	S	R	S	S
PRJEB9575	ERS746473	17175_2#29	FQHZ01000001-FQHZ01000030	ST121	Aureus	KS_028	Thailand	26806258	2012	P	N	S	S	R	S	S	S	S	S	S	R	S	S
PRJEB9575	ERS746474	17175_2#30	FQIB01000001-FQIB01000033	ST121	Aureus	KS_029	Thailand	26806258	2012	P	N	S	S	S	S	S	S	S	S	S	R	S	S
PRJEB9575	ERS746475	17175_2#31	FQIC01000001-FQIC01000015	ST2885	Aureus	KS_031	Thailand	26806258	2012	N	N	S	S	S	S	S	S	S	S	S	R	S	S
PRJEB9575	ERS746476	17175_2#32	FQID01000001-FQID01000014	ST6	Aureus	KS_032	Thailand	26806258	2012	N	N	S	S	S	S	S	S	S	S	S	R	S	S
PRJEB9575	ERS746477	17175_2#33	FQIE01000001-FQIE01000016	ST88	Aureus	KS_034	Thailand	26806258	2012	N	N	S	S	S	S	S	S	S	S	S	S	S	S
PRJEB9575	ERS746478	17175_2#34	FQIF01000001-FQIF01000035	ST121	Aureus	KS_035	Thailand	26806258	2012	P	N	S	S	S	S	S	S	S	S	S	R	S	S
PRJEB9575	ERS746479	17175_2#35	FQIG01000001-FQIG01000015	ST5	Aureus	KS_037	Thailand	26806258	2013	N	N	S	S	S	S	S	S	S	S	S	S	S	S
PRJEB9575	ERS746480	17175_2#36	FQIH01000001-FQIH01000033	ST121	Aureus	DS_070	Thailand	26806258	2013	N	N	S	S	S	S	S	S	S	S	S	S	S	S
PRJEB9575	ERS746481	17175_2#37	FQQN01000001-FQQN01000029	ST121	Aureus	KS_004	Thailand	26806258	2011	P	N	S	S	S	S	S	S	S	S	S	R	S	S
PRJEB9575	ERS746482	17175_2#38	FQII01000001-FQII01000013	ST1	Aureus	KS_006	Thailand	26806258	2011	P	N	S	S	R	S	S	S	S	S	S	R	S	S
PRJEB9575	ERS746483	17175_2#39	FQIK01000001-FQIK01000025	ST1156	Aureus	KS_020	Thailand	26806258	2012	N	N	S	S	S	S	S	S	S	S	S	R	S	S
PRJEB9575	ERS746484	17175_2#40	FQIM01000001-FQIM01000020	ST97	Aureus	KS_039	Thailand	26806258	2013	N	N	S	S	S	S	S	S	S	S	S	R	S	S
PRJEB9575	ERS746485	17175_2#41	FQIL01000001-FQIL01000018	ST88	Aureus	KS_041	Thailand	26806258	2013	P	N	S	S	S	S	S	S	S	S	S	R	S	S
PRJEB9575	ERS746486	17175_2#42	FQIN01000001-FQIN01000014	ST7	Aureus	SS_001	Thailand	26806258	2011	N	N	S	S	S	S	S	S	S	S	S	R	S	S
PRJEB9575	ERS746487	17175_2#43	FQIO01000001-FQIO01000019	ST1217	Aureus	SS_002	Thailand	26806258	2011	N	N	S	S	S	S	S	S	S	S	S	R	S	S
PRJEB9575	ERS746488	17175_2#44	FQIP01000001-FQIP01000015	ST7	Aureus	SS_003	Thailand	26806258	2011	N	N	S	S	S	S	S	S	S	S	S	R	S	S
PRJEB9575	ERS746490	17175_2#46	FQQP01000001-FQQP01000015	ST88	Aureus	SS_006	Thailand	26806258	2012	N	N	S	S	S	S	S	S	S	S	S	S	S	S
PRJEB9575	ERS746491	17175_2#47	FQIQ01000001-FQIQ01000034	ST121	Aureus	SS_008	Thailand	26806258	2012	P	N	S	S	S	S	S	S	S	S	S	R	S	S
PRJEB9575	ERS746492	17175_2#48	FQIR01000001-FQIR01000017	ST88	Aureus	SS_009	Thailand	26806258	2012	P	N	S	S	S	S	S	S	S	S	S	R	S	S
PRJEB9575	ERS746493	17175_2#49	FQND01000001-FQND01000008	ST2968	Aureus	SS_010	Thailand	26806258	2012	N	N	S	S	S	S	S	S	S	S	S	S	S	S
PRJEB9575	ERS746494	17175_2#50	FQIS01000001-FQIS01000015	ST7	Aureus	SS_013	Thailand	26806258	2012	N	N	S	S	S	S	S	S	S	S	S	R	S	S
PRJEB9575	ERS746495	17175_2#51	FQIT01000001-FQIT01000035	ST5	Aureus	SS_014	Thailand	26806258	2012	N	N	S	S	S	S	S	S	S	S	S	R	S	S
PRJEB9575	ERS746496	17175_2#52	FQIU01000001-FQIU01000014	ST2972	Aureus	SS_015	Thailand	26806258	2012	N	N	S	S	S	S	S	S	S	S	S	S	S	S
PRJEB9575	ERS746497	17175_2#53	FQIX01000001-FQIX01000019	ST88	Aureus	SS_019	Thailand	26806258	2013	N	N	S	S	S	S	S	S	S	S	S	R	S	S
PRJEB9575	ERS746498	17175_2#54	FQIV01000001-FQIV01000015	ST25	Aureus	SS_021	Thailand	26806258	2013	N	N	S	S	S	S	S	S	S	S	S	R	S	S
PRJEB9575	ERS746499	17175_2#55	FQIW01000001-FQIW01000024	ST779	Aureus	SS_022	Thailand	26806258	2013	N	N	S	S	S	S	S	S	S	S	S	R	S	S
PRJEB9575	ERS746500	17175_2#56	FQQR01000001-FQQR01000014	ST88	Aureus	SS_023	Thailand	26806258	2013	N	N	S	S	S	S	S	S	S	S	S	S	S	S
PRJEB9575	ERS746501	17175_2#57	FQIY01000001-FQIY01000017	ST944	Aureus	SS_024	Thailand	26806258	2013	N	N	S	S	S	S	S	S	S	S	S	R	S	S
PRJEB9575	ERS746502	17175_2#58	FQIZ01000001-FQIZ01000020	ST88	Aureus	SS_027	Thailand	26806258	2013	P	N	S	S	S	S	S	S	S	S	S	R	S	S
PRJEB9575	ERS746503	17175_2#59	FQJA01000001-FQJA01000029	ST121	Aureus	SS_028	Thailand	26806258	2013	P	N	S	S	S	S	S	S	S	S	S	R	S	S
PRJEB9575	ERS746504	17175_2#60	FQJC01000001-FQJC01000012	ST25	Aureus	US_001	Thailand	26806258	2011	N	N	S	S	S	S	S	S	S	S	S	S	S	S
PRJEB9575	ERS746505	17175_2#61	FQJD01000001-FQJD01000060	ST239	Aureus	US_002	Thailand	26806258	2011	N	P	R	R	R	R	S	S	R	I	R	R	S	S
PRJEB9575	ERS746506	17175_2#62	FQJE01000001-FQJE01000023	ST97	Aureus	US_003	Thailand	26806258	2011	N	N	S	S	S	S	S	S	S	S	S	R	S	S
PRJEB9575	ERS746507	17175_2#63	FQJF01000001-FQJF01000029	ST121	Aureus	US_005	Thailand	26806258	2011	P	N	S	S	I	S	S	S	S	S	S	R	S	S
PRJEB9575	ERS746508	17175_2#64	FQJG01000001-FQJG01000032	ST121	Aureus	US_006	Thailand	26806258	2011	P	N	S	S	S	S	S	S	S	S	S	R	S	S
PRJEB9575	ERS746509	17175_2#65	FQJH01000001-FQJH01000018	ST1179	Aureus	US_007	Thailand	26806258	2011	N	N	S	S	S	S	S	S	S	S	S	R	S	S
PRJEB9575	ERS746510	17175_2#66	FQJI01000001-FQJI01000052	ST239	Aureus	US_008	Thailand	26806258	2011	N	P	R	R	R	R	R	S	R	R	R	R	S	S
PRJEB9575	ERS746511	17175_2#67	FQJJ01000001-FQJJ01000033	ST121	Aureus	US_009	Thailand	26806258	2011	P	N	S	S	S	S	S	S	S	S	S	R	S	S
PRJEB9575	ERS746512	17175_2#68	FQQS01000001-FQQS01000026	ST1	Aureus	US_010	Thailand	26806258	2011	P	N	S	S	S	S	S	S	S	S	S	R	S	S
PRJEB9575	ERS746513	17175_2#69	FQQT01000001-FQQT01000029	ST121	Aureus	US_011	Thailand	26806258	2011	P	N	S	S	S	S	S	S	S	S	S	R	S	S
PRJEB9575	ERS746514	17175_2#70	FQJK01000001-FQJK01000020	ST1179	Aureus	US_012	Thailand	26806258	2011	N	N	S	S	S	S	S	S	S	S	S	R	S	S
PRJEB9575	ERS746515	17175_2#71	FQJM01000001-FQJM01000029	ST121	Aureus	US_014	Thailand	26806258	2011	P	N	S	S	S	S	S	S	S	S	S	R	S	S
PRJEB9575	ERS746516	17175_2#72	FQJN01000001-FQJN01000019	ST72	Aureus	US_016	Thailand	26806258	2011	N	N	S	S	S	S	S	S	S	S	S	R	S	S
PRJEB9575	ERS746517	17175_2#73	FQJP01000001-FQJP01000053	ST241	Aureus	US_017	Thailand	26806258	2011	N	P	R	R	R	R	S	S	R	R	R	R	S	S
PRJEB9575	ERS746518	17175_2#74	FQJO01000001-FQJO01000031	ST121	Aureus	US_018	Thailand	26806258	2011	P	N	S	S	S	S	S	S	S	S	S	R	S	S
PRJEB9575	ERS746519	17175_2#75	FQJQ01000001-FQJQ01000020	ST15	Aureus	US_019	Thailand	26806258	2011	N	N	S	S	S	S	S	S	S	S	S	R	S	S
PRJEB9575	ERS746520	17175_2#76	FQQV01000001-FQQV01000032	ST121	Aureus	US_020	Thailand	26806258	2011	P	N	S	S	R	S	S	S	S	S	S	R	S	S
PRJEB9575	ERS746521	17175_2#77	FQJR01000001-FQJR01000029	ST121	Aureus	US_021	Thailand	26806258	2011	P	N	S	S	S	S	S	S	S	S	S	R	S	S
PRJEB9575	ERS746522	17175_2#78	FQQU01000001-FQQU01000014	ST1	Aureus	US_022	Thailand	26806258	2011	N	N	S	S	S	S	S	S	S	S	S	R	S	S
PRJEB9575	ERS746523	17175_2#79	FQQW01000001-FQQW01000032	ST121	Aureus	US_025	Thailand	26806258	2011	P	N	S	S	R	S	S	S	S	S	S	R	S	S
PRJEB9575	ERS746524	17175_2#80	FQJT01000001-FQJT01000032	ST121	Aureus	US_027	Thailand	26806258	2011	P	N	S	S	S	S	S	S	S	S	S	R	S	S
PRJEB9575	ERS746525	17175_2#81	FQJU01000001-FQJU01000033	ST121	Aureus	US_028	Thailand	26806258	2011	P	N	S	S	S	S	S	S	S	S	S	R	S	S
PRJEB9575	ERS746526	17175_2#82	FQJV01000001-FQJV01000039	ST291	Aureus	US_029	Thailand	26806258	2011	N	N	S	S	S	S	S	S	S	S	S	R	S	S
PRJEB9575	ERS746527	17175_2#83	FQJW01000001-FQJW01000040	ST239	Aureus	US_030	Thailand	26806258	2011	N	P	R	R	R	R	S	R	R	R	R	R	S	S
PRJEB9575	ERS746528	17175_2#84	FQJX01000001-FQJX01000033	ST121	Aureus	US_031	Thailand	26806258	2011	P	N	S	S	S	S	S	S	S	S	S	R	S	S
PRJEB9575	ERS746529	17175_2#85	FQJY01000001-FQJY01000031	ST121	Aureus	US_034	Thailand	26806258	2011	P	N	S	S	S	S	S	S	S	S	S	R	S	S
PRJEB9575	ERS746530	17175_2#86	FQJZ01000001-FQJZ01000023	ST15	Aureus	US_035	Thailand	26806258	2011	N	N	S	S	S	S	S	S	S	S	S	R	S	S
PRJEB9575	ERS746531	17175_2#87	FQQX01000001-FQQX01000020	ST1179	Aureus	US_036	Thailand	26806258	2011	N	N	S	S	S	S	S	S	S	S	S	R	S	S
PRJEB9575	ERS746619	17175_3#1	FQKB01000001-FQKB01000018	ST97	Aureus	US_165	Thailand	26806258	2013	N	N	S	S	S	S	S	S	S	S	S	R	S	S
PRJEB9575	ERS746620	17175_3#2	FQMO01000001-FQMO01000027	ST779	Aureus	US_167	Thailand	26806258	2013	N	N	S	S	S	S	S	S	S	S	S	R	S	S
PRJEB9575	ERS746621	17175_3#3	FQKH01000001-FQKH01000028	ST121	Aureus	US_168	Thailand	26806258	2013	P	N	S	S	S	S	S	S	S	S	S	R	S	S
PRJEB9575	ERS746622	17175_3#4	FQKU01000001-FQKU01000036	ST121	Aureus	US_169	Thailand	26806258	2013	P	N	S	S	S	S	S	S	S	S	S	R	S	S
PRJEB9575	ERS746623	17175_3#5	FQRQ01000001-FQRQ01000016	ST7	Aureus	US_171	Thailand	26806258	2013	N	N	S	R	S	R	S	S	S	S	S	S	S	S
PRJEB9575	ERS746624	17175_3#6	FQLD01000001-FQLD01000037	ST121	Aureus	US_173	Thailand	26806258	2013	P	N	S	R	S	R	S	S	S	S	S	R	S	S
PRJEB9575	ERS746625	17175_3#7	FQMB01000001-FQMB01000027	ST121	Aureus	US_174	Thailand	26806258	2013	P	N	S	S	S	S	S	S	S	S	S	R	S	S
PRJEB9575	ERS746626	17175_3#8	FQMK01000001-FQMK01000019	ST97	Aureus	US_176	Thailand	26806258	2013	N	N	S	S	S	S	S	S	S	S	S	R	S	S
PRJEB9575	ERS746627	17175_3#9	FQTI01000001-FQTI01000008	ST1155	Aureus	US_178	Thailand	26806258	2013	N	N	S	S	S	S	S	S	S	S	S	S	S	S
PRJEB9575	ERS746628	17175_3#10	FQQY01000001-FQQY01000028	ST121	Aureus	US_179	Thailand	26806258	2013	P	N	S	S	S	S	S	S	S	S	S	R	S	S
PRJEB9575	ERS746629	17175_3#11	FQKC01000001-FQKC01000019	ST188	Aureus	US_180	Thailand	26806258	2013	N	N	S	S	S	S	S	S	S	S	S	R	S	S
PRJEB9575	ERS746630	17175_3#12	FQKE01000001-FQKE01000011	ST1	Aureus	US_177	Thailand	26806258	2013	P	N	S	S	S	S	S	S	S	S	S	R	S	S
PRJEB9575	ERS746631	17175_3#13	FQQZ01000001-FQQZ01000033	ST121	Aureus	US_181	Thailand	26806258	2013	P	N	S	S	S	S	S	S	S	S	S	R	S	S
PRJEB9575	ERS746632	17175_3#14	FQRA01000001-FQRA01000020	ST2250	Argenteus	DS_003	Thailand	26806258	2011	N	N	S	S	S	S	S	S	S	S	S	R	S	S
PRJEB9575	ERS746633	17175_3#15	FQKD01000001-FQKD01000020	ST2250	Argenteus	DS_021	Thailand	26806258	2011	N	N	S	S	S	S	S	S	S	S	S	R	S	S
PRJEB9575	ERS746634	17175_3#16	FQMN01000001-FQMN01000014	ST2250	Argenteus	DS_024	Thailand	26806258	2011	N	N	S	S	S	S	S	S	S	S	S	R	S	S
PRJEB9575	ERS746635	17175_3#17	FQML01000001-FQML01000014	ST2250	Argenteus	DS_025	Thailand	26806258	2011	N	N	S	S	S	S	S	S	S	S	S	R	S	S
PRJEB9575	ERS746636	17175_3#18	FQMM01000001-FQMM01000015	ST2250	Argenteus	DS_027	Thailand	26806258	2011	P	N	S	S	S	S	S	S	S	S	S	R	S	S
PRJEB9575	ERS746637	17175_3#19	FQRC01000001-FQRC01000015	ST2250	Argenteus	DS_028	Thailand	26806258	2011	N	N	S	S	S	S	S	S	S	S	S	R	S	S
PRJEB9575	ERS746638	17175_3#20	FQRD01000001-FQRD01000014	ST2250	Argenteus	DS_029	Thailand	26806258	2011	N	N	S	S	S	S	S	S	S	S	S	R	S	S
PRJEB9575	ERS746639	17175_3#21	FQRB01000001-FQRB01000012	ST2250	Argenteus	DS_032	Thailand	26806258	2012	N	N	S	S	S	S	S	S	S	S	S	S	S	S
PRJEB9575	ERS746640	17175_3#22	FQMP01000001-FQMP01000012	ST2250	Argenteus	DS_033	Thailand	26806258	2012	P	N	S	S	S	S	S	S	S	S	S	R	S	S
PRJEB9575	ERS746641	17175_3#23	FQMQ01000001-FQMQ01000014	ST2250	Argenteus	DS_035	Thailand	26806258	2012	N	N	S	S	S	S	S	S	S	S	S	R	S	S
PRJEB9575	ERS746642	17175_3#24	FQMR01000001-FQMR01000014	ST2250	Argenteus	DS_041	Thailand	26806258	2012	P	N	S	S	S	S	S	S	S	S	S	R	S	S
PRJEB9575	ERS746643	17175_3#25	FQRE01000001-FQRE01000017	ST2250	Argenteus	DS_044	Thailand	26806258	2012	N	N	S	S	S	S	S	S	S	S	S	R	S	S
PRJEB9575	ERS746644	17175_3#26	FQKI01000001-FQKI01000030	ST2250	Argenteus	DS_048	Thailand	26806258	2012	N	N	S	S	S	S	S	S	S	S	S	R	S	S
PRJEB9575	ERS746645	17175_3#27	FQRF01000001-FQRF01000014	ST2250	Argenteus	DS_049	Thailand	26806258	2012	P	N	S	S	S	S	S	S	S	S	S	R	S	S
PRJEB9575	ERS746646	17175_3#28	FQKJ01000001-FQKJ01000014	ST2250	Argenteus	DS_055	Thailand	26806258	2012	N	N	S	S	S	S	S	S	S	S	S	R	S	S
PRJEB9575	ERS746647	17175_3#29	FQRH01000001-FQRH01000013	ST2250	Argenteus	DS_061	Thailand	26806258	2013	P	N	S	S	S	S	S	S	S	S	S	R	S	S
PRJEB9575	ERS746648	17175_3#30	FQKK01000001-FQKK01000014	ST2250	Argenteus	DS_062	Thailand	26806258	2013	N	N	S	S	S	S	S	S	S	S	S	R	S	S
PRJEB9575	ERS746649	17175_3#31	FQKG01000001-FQKG01000017	ST2250	Argenteus	DS_063	Thailand	26806258	2013	P	N	S	S	S	S	S	S	S	S	S	R	S	S
PRJEB9575	ERS746650	17175_3#32	FQKL01000001-FQKL01000013	ST2250	Argenteus	DS_064	Thailand	26806258	2013	N	N	S	S	S	S	S	S	S	S	S	R	S	S
PRJEB9575	ERS746651	17175_3#33	FQKM01000001-FQKM01000014	ST2250	Argenteus	DS_072	Thailand	26806258	2013	N	N	S	S	S	S	S	S	S	S	S	R	S	S
PRJEB9575	ERS746652	17175_3#34	FQRG01000001-FQRG01000025	ST2250	Argenteus	DS_079	Thailand	26806258	2013	N	N	S	S	S	S	S	S	S	S	S	R	S	S
PRJEB9575	ERS746653	17175_3#35	FQKR01000001-FQKR01000013	ST2250	Argenteus	DS_083	Thailand	26806258	2013	N	N	S	S	S	S	S	S	S	S	S	R	S	S
PRJEB9575	ERS746654	17175_3#36	FQKQ01000001-FQKQ01000012	ST2250	Argenteus	DS_090	Thailand	26806258	2013	N	N	S	S	S	S	S	S	S	S	S	R	S	S
PRJEB9575	ERS746655	17175_3#37	FQRI01000001-FQRI01000013	ST2250	Argenteus	DS_092	Thailand	26806258	2013	N	N	S	S	S	S	S	S	S	S	S	R	S	S
PRJEB9575	ERS746656	17175_3#38	FQRJ01000001-FQRJ01000014	ST2250	Argenteus	DS_096	Thailand	26806258	2013	N	N	S	S	S	S	S	S	S	S	S	R	S	S
PRJEB9575	ERS746657	17175_3#39	FQKP01000001-FQKP01000014	ST2250	Argenteus	DS_097	Thailand	26806258	2013	N	N	S	S	S	S	S	S	S	S	S	R	S	S
PRJEB9575	ERS746658	17175_3#40	FQRK01000001-FQRK01000016	ST2250	Argenteus	DS_102	Thailand	26806258	2013	P	N	S	S	S	S	S	S	S	S	S	R	S	S
PRJEB9575	ERS746659	17175_3#41	FQRL01000001-FQRL01000013	ST2250	Argenteus	DS_104	Thailand	26806258	2013	N	N	S	S	S	S	S	S	S	S	S	R	S	S
PRJEB9575	ERS746660	17175_3#42	FQKO01000001-FQKO01000015	ST2250	Argenteus	DS_105	Thailand	26806258	2013	P	N	S	S	S	S	S	S	S	S	S	R	S	S
PRJEB9575	ERS746661	17175_3#43	FQRM01000001-FQRM01000012	ST2250	Argenteus	KS_022	Thailand	26806258	2012	N	N	S	S	S	S	S	S	S	S	S	R	S	S
PRJEB9575	ERS746662	17175_3#44	FQRN01000001-FQRN01000015	ST2250	Argenteus	KS_033	Thailand	26806258	2012	N	N	S	S	S	S	S	S	S	S	S	R	S	S
PRJEB9575	ERS746664	17175_3#46	FQKN01000001-FQKN01000013	ST2250	Argenteus	SS_025	Thailand	26806258	2013	N	N	S	S	S	S	S	S	S	S	S	R	S	S
PRJEB9575	ERS746665	17175_3#47	FQKS01000001-FQKS01000016	ST25	Aureus	US_134	Thailand	26806258	2013	N	N	S	S	S	S	S	S	S	S	S	R	S	S
PRJEB9575	ERS746666	17175_3#48	FQRO01000001-FQRO01000032	ST88	Aureus	US_149	Thailand	26806258	2013	P	N	S	S	S	S	S	S	S	S	S	R	S	S
PRJEB9575	ERS746667	17175_3#49	FQRP01000001-FQRP01000023	ST1156	Aureus	US_160	Thailand	26806258	2013	N	N	S	S	S	S	S	S	S	S	S	S	S	S
PRJEB9575	ERS746668	17175_3#50	FQKV01000001-FQKV01000036	ST121	Aureus	US_157	Thailand	26806258	2013	P	N	S	R	S	R	S	S	S	S	S	R	S	S
PRJEB9575	ERS746669	17175_3#51	FQKT01000001-FQKT01000015	ST2250	Argenteus	SS_007	Thailand	26806258	2012	N	N	S	S	S	S	S	S	S	S	S	R	S	S
PRJEB9575	ERS746670	17175_3#52	FQKZ01000001-FQKZ01000015	ST2250	Argenteus	SS_017	Thailand	26806258	2012	N	N	S	S	S	S	S	S	S	S	S	R	S	S
PRJEB9575	ERS746671	17175_3#53	FQTC01000001-FQTC01000009	ST1155	Aureus	US_166	Thailand	26806258	2013	N	N	S	S	S	S	S	S	S	S	S	S	S	S
PRJEB9575	ERS746672	17175_3#54	FQLE01000001-FQLE01000016	ST2250	Argenteus	SS_026	Thailand	26806258	2013	N	N	S	S	S	S	S	S	S	S	S	R	S	S
PRJEB9575	ERS746673	17175_3#55	FQKX01000001-FQKX01000015	ST2250	Argenteus	US_013	Thailand	26806258	2011	N	N	S	S	S	S	S	S	S	S	S	R	S	S
PRJEB9575	ERS746674	17175_3#56	FQKY01000001-FQKY01000015	ST2250	Argenteus	US_015	Thailand	26806258	2011	N	N	S	S	S	S	S	S	S	S	S	R	S	S
PRJEB9575	ERS746675	17175_3#57	FQLA01000001-FQLA01000016	ST2250	Argenteus	US_024	Thailand	26806258	2011	N	N	S	S	S	S	S	S	S	S	S	R	S	S
PRJEB9575	ERS746676	17175_3#58	FQLB01000001-FQLB01000014	ST2250	Argenteus	US_026	Thailand	26806258	2011	N	N	S	S	S	S	S	S	S	S	S	R	S	S
PRJEB9575	ERS746677	17175_3#59	FQRR01000001-FQRR01000014	ST2250	Argenteus	US_032	Thailand	26806258	2011	N	N	S	S	S	S	S	S	S	S	S	R	S	S
PRJEB9575	ERS746678	17175_3#60	FQRS01000001-FQRS01000014	ST2250	Argenteus	US_051	Thailand	26806258	2012	N	N	S	S	S	S	S	S	S	S	S	R	S	S
PRJEB9575	ERS746679	17175_3#61	FQLC01000001-FQLC01000016	ST2250	Argenteus	US_064	Thailand	26806258	2012	N	N	S	S	S	S	S	S	S	S	S	R	S	S
PRJEB9575	ERS746680	17175_3#62	FQLH01000001-FQLH01000015	ST2250	Argenteus	US_067	Thailand	26806258	2012	N	N	S	S	S	S	S	S	S	S	S	R	S	S
PRJEB9575	ERS746681	17175_3#63	FQLO01000001-FQLO01000014	ST2250	Argenteus	US_073	Thailand	26806258	2012	N	N	S	S	S	S	S	S	S	S	S	R	S	S
PRJEB9575	ERS746682	17175_3#64	FQLY01000001-FQLY01000023	ST2250	Argenteus	US_076	Thailand	26806258	2012	N	N	S	S	S	S	S	S	S	S	S	R	S	S
PRJEB9575	ERS746683	17175_3#65	FQLX01000001-FQLX01000014	ST2250	Argenteus	US_081	Thailand	26806258	2012	N	N	S	S	S	S	S	S	S	S	S	S	S	S
PRJEB9575	ERS746684	17175_3#66	FQMC01000001-FQMC01000018	ST2250	Argenteus	US_085	Thailand	26806258	2012	N	N	S	I	S	I	S	S	S	S	S	R	S	S
PRJEB9575	ERS746685	17175_3#67	FQMA01000001-FQMA01000014	ST2250	Argenteus	US_108	Thailand	26806258	2012	P	N	S	S	S	S	S	S	S	S	S	R	S	S
PRJEB9575	ERS746686	17175_3#68	FQRT01000001-FQRT01000016	ST2250	Argenteus	US_121	Thailand	26806258	2013	N	N	S	S	S	S	S	S	S	S	S	R	S	S
PRJEB9575	ERS746687	17175_3#69	FQRU01000001-FQRU01000023	ST2250	Argenteus	US_147	Thailand	26806258	2013	N	N	S	S	S	S	S	S	S	S	S	R	S	S
PRJEB9575	ERS746688	17175_3#70	FQRV01000001-FQRV01000014	ST2250	Argenteus	US_148	Thailand	26806258	2013	N	N	S	S	S	S	S	S	S	S	S	R	S	S
PRJEB9575	ERS746689	17175_3#71	FQLZ01000001-FQLZ01000014	ST2250	Argenteus	US_156	Thailand	26806258	2013	N	N	S	S	S	S	S	S	S	S	S	R	S	S
PRJEB9575	ERS746690	17175_3#72	FQMD01000001-FQMD01000013	ST2250	Argenteus	US_172	Thailand	26806258	2013	N	N	S	S	S	S	S	S	S	S	S	R	S	S
PRJEB9575	ERS746691	17175_3#73	FQMH01000001-FQMH01000019	ST2198	Argenteus	SS_004	Thailand	26806258	2011	N	N	S	S	S	S	S	S	S	S	S	R	S	S
PRJEB9575	ERS746692	17175_3#74	FQME01000001-FQME01000015	ST1223	Argenteus	DS_039	Thailand	26806258	2012	N	N	S	S	S	S	S	S	S	S	S	R	S	S
PRJEB9575	ERS746693	17175_3#75	FQRW01000001-FQRW01000019	ST2854	Argenteus	SS_018	Thailand	26806258	2013	N	N	S	S	S	S	S	S	S	S	S	S	S	S
PRJEB9575	ERS746694	17175_3#76	FQMG01000001-FQMG01000022	ST2854	Argenteus	US_153	Thailand	26806258	2013	N	N	S	S	S	S	S	S	S	S	S	R	S	S
PRJEB9575	ERS746695	17175_3#77	FQMF01000001-FQMF01000019	ST2250	Argenteus	S067	Thailand	25568440	2006	N	N	S	S	S	S	NA	S	S	NA	S	R	NA	S
PRJEB9575	ERS746696	17175_3#78	FQMJ01000001-FQMJ01000014	ST1223	Argenteus	S123	Thailand	25568440	2007	N	N	S	S	S	S	NA	S	S	NA	S	R	NA	S
PRJEB9575	ERS746697	17175_3#79	FQMI01000001-FQMI01000013	ST1223	Argenteus	S168	Thailand	25568440	2007	N	N	S	S	S	S	NA	S	S	NA	S	R	NA	S
PRJEB9575	ERS746698	17175_3#80	FQMS01000001-FQMS01000022	ST2854	Argenteus	S175	Thailand	25568440	2007	N	N	S	S	S	S	NA	S	S	NA	S	R	NA	S
PRJEB9575	ERS746699	17175_3#81	FQMT01000001-FQMT01000012	ST1223	Argenteus	S191	Thailand	25568440	2007	N	N	S	S	S	S	NA	S	S	NA	S	R	NA	S
PRJEB9575	ERS746700	17175_3#82	FQMU01000001-FQMU01000013	ST2250	Argenteus	S207	Thailand	25568440	2007	N	N	S	S	S	S	NA	S	S	NA	S	R	NA	S
PRJEB9575	ERS746701	17175_3#83	FQMV01000001-FQMV01000014	ST2198	Argenteus	S211	Thailand	25568440	2007	N	N	S	S	S	S	NA	S	S	NA	S	R	NA	S
PRJEB9575	ERS746702	17175_3#84	FQMW01000001-FQMW01000014	ST2250	Argenteus	S236	Thailand	25568440	2007	N	N	S	S	S	S	NA	S	S	NA	S	R	NA	S
PRJEB9575	ERS746703	17175_3#85	FQMX01000001-FQMX01000010	ST1223	Argenteus	S264	Thailand	25568440	2007	N	N	S	S	S	S	NA	S	S	NA	S	R	NA	S
PRJEB9575	ERS746704	17175_3#86	FQMZ01000001-FQMZ01000014	ST2250	Argenteus	US_039	Thailand	26806258	2011	N	N	S	S	S	S	S	S	S	S	S	R	S	S
PRJEB9575	ERS746705	17175_3#87	FQMY01000001-FQMY01000033	ST121	Aureus	US_045	Thailand	26806258	2012	P	N	S	R	S	R	S	S	S	S	S	R	S	S
PRJEB9575	ERS746706	17175_3#88	FQNA01000001-FQNA01000016	ST97	Aureus	US_132	Thailand	26806258	2013	N	N	S	S	S	S	S	S	S	S	S	R	S	S
PRJEB9575	ERS746707	17175_3#89	FQNB01000001-FQNB01000012	ST1223	Argenteus	S116	Thailand	25568440	2007	N	N	S	S	S	S	NA	S	S	NA	S	R	NA	S
PRJEB1915	ERS432058	12971_2#32	FQSL01000001-FQSL01000012	ST2250	Argenteus	PFESA2045	France	NA	2010	NA	N	NA	NA	NA	NA	NA	NA	NA	NA	NA	NA	NA	NA
PRJEB1915	ERS531322	14672_5#58	FQTK01000001-FQTK01000009	ST2250	Argenteus	PFESA3295	Israel	NA	2009	NA	N	NA	NA	NA	NA	NA	NA	NA	NA	NA	NA	NA	NA
PRJEB1915	ERS511318	14324_2#20	FQTH01000001-FQTH01000009	ST2250	Argenteus	PFESA2963	Malaysia	NA	2011	NA	N	NA	NA	NA	NA	NA	NA	NA	NA	NA	NA	NA	NA
PRJEB1915	ERS511263	14324_3#19	FQTD01000001-FQTD01000008	ST2250	Argenteus	PFESA2952	Malaysia	NA	2011	NA	N	NA	NA	NA	NA	NA	NA	NA	NA	NA	NA	NA	NA
PRJEB1915	ERS511279	14324_3#25	FQSO01000001-FQSO01000012	ST2250	Argenteus	PFESA2941	Malaysia	NA	2011	NA	N	NA	NA	NA	NA	NA	NA	NA	NA	NA	NA	NA	NA
PRJEB1915	ERS511347	14324_3#49	FQSM01000001-FQSM01000012	ST2250	Argenteus	PFESA2944	Malaysia	NA	2011	NA	N	NA	NA	NA	NA	NA	NA	NA	NA	NA	NA	NA	NA
PRJEB1915	ERS511351	14324_3#50	FQSN01000001-FQSN01000015	ST2250	Argenteus	PFESA2956	Malaysia	NA	2011	NA	N	NA	NA	NA	NA	NA	NA	NA	NA	NA	NA	NA	NA
PRJEB1915	ERS511165	14355_3#74	FQTL01000001-FQTL01000006	ST2250	Argenteus	PFESA2947	Malaysia	NA	2011	NA	N	NA	NA	NA	NA	NA	NA	NA	NA	NA	NA	NA	NA
PRJEB1915	ERS511331	14355_3#43	FQSK01000001-FQSK01000011	ST2250	Argenteus	PFESA2861	Singapore	NA	2009	NA	N	NA	NA	NA	NA	NA	NA	NA	NA	NA	NA	NA	NA
PRJEB1915	ERS511353	14520_1#13	FQTJ01000001-FQTJ01000006	ST2250	Argenteus	PFESA3024	Singapore	NA	2011	NA	N	NA	NA	NA	NA	NA	NA	NA	NA	NA	NA	NA	NA
